# Supplementary material for: The reliability of molecular dynamics simulations of the multidrug transporter P-glycoprotein in a membrane environment
Source: PLoS One. 2018 Jan 25;13(1):e0191882. doi: 10.1371/journal.pone.0191882 (PMC5785007; doi:10.1371/journal.pone.0191882)
Supplement: S1 Table — Pairwise comparison of the 10 principal components obtained for each simulation based on the 3G5U model (3G5U#1-#3 PCs) and the concatenated (3G5U-4KSB-4M1M) trajectory containing all 9 simulations (cPCs). Subspace overlap was calculated as the root mean squared inner product (RMSIP) of every pair of the principal components, as defined in [79] and implemented in the Prody package [75]. (CSV) [file pone.0191882.s012.csv]

Root mean squared inner product of every pair of the first 10 principal components obtained for each replica of the 3G5U system and for the concatenated trajectory of all 9 replicas.
	cPC1	cPC2	cPC3	cPC4	cPC5	cPC6	cPC7	cPC8	cPC9	cPC10
3G5U #1 PC1	-0.51	0.13	0.02	0.2	0.25	-0.46	0.12	0.25	0.1	-0.1
3G5U #1 PC2	0.25	-0.06	0.16	0.47	0.33	-0.16	0.11	0.17	-0.15	0.46
3G5U #1 PC3	0.27	0.35	0.23	-0.17	0.16	0.09	0.27	-0.18	-0.01	0.02
3G5U #1 PC4	-0.2	0.02	0.26	-0.25	-0.34	-0.19	0.4	0.23	-0.04	0.13
3G5U #1 PC5	-0.36	0	0.34	0.11	0.14	0.12	0	0	0.16	-0.13
3G5U #1 PC6	-0.04	-0.12	0.2	-0.03	0.05	0.04	-0.15	0.09	-0.05	0.23
3G5U #1 PC7	-0.2	0.08	0.07	0.12	0.11	0.25	-0.02	-0.18	0.05	-0.13
3G5U #1 PC8	0.13	0.28	-0.1	0.14	-0.15	-0.02	0.09	0.21	0	-0.32
3G5U #1 PC9	0.06	-0.38	0.04	0.28	-0.25	0	0.1	-0.04	0.27	-0.08
3G5U #1 PC10	-0.22	0.08	-0.26	0.03	-0.14	-0.02	0.13	-0.1	-0.04	0.12
	cPC1	cPC2	cPC3	cPC4	cPC5	cPC6	cPC7	cPC8	cPC9	cPC10
3G5U #2 PC1	-0.34	0.15	0.45	0.08	-0.4	0.41	0.11	-0.17	-0.04	-0.11
3G5U #2 PC2	-0.55	-0.03	-0.06	-0.34	-0.1	0.02	-0.27	-0.12	-0.17	-0.09
3G5U #2 PC3	0.2	-0.21	-0.38	-0.33	-0.25	0.35	-0.04	-0.16	0.12	-0.33
3G5U #2 PC4	-0.07	0.21	0.25	-0.25	0.28	0.02	0.14	0.09	0.14	-0.07
3G5U #2 PC5	0.04	0.19	-0.05	-0.22	-0.15	-0.14	0.26	0.26	0.1	-0.26
3G5U #2 PC6	0.08	0.21	-0.09	-0.12	-0.23	0.04	0.26	-0.04	-0.32	0.18
3G5U #2 PC7	-0.27	0.07	-0.12	-0.12	0.06	-0.11	0.03	0.05	-0.29	0.17
3G5U #2 PC8	0.02	0.15	-0.1	0.1	0.28	0.14	-0.07	-0.25	0.07	-0.24
3G5U #2 PC9	-0.23	0.11	-0.38	0.29	0.07	-0.08	0.16	0.07	0.09	-0.11
3G5U #2 PC10	0.16	0.33	-0.01	0.04	0.12	0.11	-0.11	-0.24	-0.14	-0.13
	cPC1	cPC2	cPC3	cPC4	cPC5	cPC6	cPC7	cPC8	cPC9	cPC10
3G5U #3 PC1	-0.31	0.06	0.24	0.28	-0.42	-0.35	0.02	0.27	-0.03	0.36
3G5U #3 PC2	-0.51	0.22	0.18	-0.07	0.4	-0.06	-0.03	-0.11	-0.4	0.09
3G5U #3 PC3	0.36	0.28	0.05	-0.06	-0.04	-0.24	0.54	0.02	0.12	0.12
3G5U #3 PC4	-0.11	0.4	0.02	-0.21	-0.28	0.26	-0.09	0.11	0.19	-0.35
3G5U #3 PC5	0.33	0.17	0.28	0.31	0.28	-0.12	-0.12	0.07	0.16	0.11
3G5U #3 PC6	-0.25	-0.17	-0.15	0.19	0.05	-0.21	0.11	0.18	0.19	-0.15
3G5U #3 PC7	-0.09	-0.06	0.45	-0.15	-0.31	0.1	0.17	-0.16	-0.09	-0.02
3G5U #3 PC8	0.16	0.1	-0.14	-0.32	0.03	-0.17	0.03	0.19	-0.29	0.05
3G5U #3 PC9	-0.05	-0.19	0.37	-0.22	0.21	0.04	0.2	0.1	0.19	-0.03
3G5U #3 PC10	-0.05	0.25	-0.06	0.1	0.26	0.08	0.11	0.22	-0.02	-0.06
