# Supplementary material for: The reliability of molecular dynamics simulations of the multidrug transporter P-glycoprotein in a membrane environment
Source: PLoS One. 2018 Jan 25;13(1):e0191882. doi: 10.1371/journal.pone.0191882 (PMC5785007; doi:10.1371/journal.pone.0191882)
Supplement: S2 Table — Pairwise comparison of the 10 principal components obtained for each simulation based on the 4KSB model (4KSB#1-#3 PCs) and the concatenated (3G5U-4KSB-4M1M) trajectory containing all 9 simulations (cPCs). Subspace overlap was calculated as the root mean squared inner product (RMSIP) of every pair of the principal components, as defined in [79] and implemented in the Prody package [75]. (CSV) [file pone.0191882.s013.csv]

Root mean squared inner product of every pair of the first 10 principal components obtained for each replica of the 4KSB system and for the concatenated trajectory of all 9 replicas.
	cPC1	cPC2	cPC3	cPC4	cPC5	cPC6	cPC7	cPC8	cPC9	cPC10
4KSB #1 PC1	-0.48	-0.21	0.01	0.4	0.16	0.01	0.2	0.38	0.44	-0.01
4KSB #1 PC2	-0.08	-0.34	-0.15	0.05	0.17	-0.02	-0.45	0.04	0.15	-0.11
4KSB #1 PC3	0.34	0	-0.55	0.26	0.1	0.01	-0.12	0.04	-0.15	0.05
4KSB #1 PC4	-0.44	-0.01	-0.07	-0.02	-0.38	-0.29	-0.23	-0.04	-0.4	0.15
4KSB #1 PC5	-0.18	-0.18	0.01	-0.09	0.31	0.31	-0.18	-0.36	-0.03	-0.02
4KSB #1 PC6	-0.02	-0.06	0.18	0.12	0.48	-0.41	-0.02	0.08	-0.24	0.34
4KSB #1 PC7	-0.18	0.16	-0.48	-0.18	0.08	0.03	0.13	0.04	0.01	-0.12
4KSB #1 PC8	-0.02	0.43	0.15	0.06	0.12	0.09	-0.26	0.18	-0.13	-0.12
4KSB #1 PC9	0.07	0.09	-0.12	-0.24	0.02	-0.17	0	0.1	0.08	-0.3
4KSB #1 PC10	-0.27	0.15	-0.01	-0.17	0.08	0.09	-0.1	-0.01	0.09	-0.2
	cPC1	cPC2	cPC3	cPC4	cPC5	cPC6	cPC7	cPC8	cPC9	cPC10
4KSB #2 PC1	-0.47	-0.34	0.22	0.08	-0.16	0.15	0.06	-0.24	-0.61	0.17
4KSB #2 PC2	-0.37	0.04	-0.2	-0.28	-0.34	-0.11	0.41	0.26	0.28	-0.17
4KSB #2 PC3	0.04	0.42	0.03	0.13	0	0.04	0.05	-0.01	-0.15	0.05
4KSB #2 PC4	0.25	0.01	-0.21	-0.55	-0.33	0.32	-0.19	-0.19	-0.19	-0.22
4KSB #2 PC5	0.08	0.34	-0.24	0.04	0.08	-0.38	0.03	-0.16	-0.24	0.17
4KSB #2 PC6	-0.06	0.04	-0.41	0.29	-0.07	0.3	-0.25	-0.05	0.04	-0.18
4KSB #2 PC7	-0.49	-0.02	-0.17	-0.15	0.24	-0.11	-0.43	0.01	0.04	-0.16
4KSB #2 PC8	-0.13	0.33	0.02	0.25	-0.27	0.06	-0.08	0.05	-0.04	-0.07
4KSB #2 PC9	-0.09	-0.02	0.11	-0.17	0.36	0.28	0.25	-0.31	0.13	-0.18
4KSB #2 PC10	-0.21	0.34	0.19	-0.07	0.16	0	0.07	0.11	-0.05	-0.13
	cPC1	cPC2	cPC3	cPC4	cPC5	cPC6	cPC7	cPC8	cPC9	cPC10
4KSB #3 PC1	-0.52	0.23	-0.17	-0.35	-0.09	-0.4	0.09	0.13	0.14	-0.02
4KSB #3 PC2	-0.28	-0.17	0.1	0.23	0.35	0.07	-0.24	-0.04	-0.08	0.05
4KSB #3 PC3	0.07	0.45	-0.03	0.1	0.58	-0.14	0.34	0.01	0.28	-0.02
4KSB #3 PC4	-0.17	-0.05	-0.15	-0.26	0.05	0.32	0.04	-0.21	0.42	-0.23
4KSB #3 PC5	0.13	-0.15	-0.03	-0.14	-0.08	0.21	0.12	0.15	0.38	-0.12
4KSB #3 PC6	0.38	0.14	-0.44	-0.22	-0.17	-0.07	-0.08	-0.15	-0.09	-0.11
4KSB #3 PC7	0.14	0	-0.24	-0.23	0.24	0.23	-0.18	-0.01	-0.13	-0.13
4KSB #3 PC8	-0.1	0.15	0.29	-0.4	0.02	0.17	0.01	-0.24	-0.21	-0.09
4KSB #3 PC9	0.28	-0.05	0.01	0.01	0.07	-0.1	0.05	0.12	0.02	0.31
4KSB #3 PC10	-0.14	-0.07	-0.24	0.07	0.04	-0.01	-0.35	0.06	-0.03	-0.13
