# Supplementary material for: The reliability of molecular dynamics simulations of the multidrug transporter P-glycoprotein in a membrane environment
Source: PLoS One. 2018 Jan 25;13(1):e0191882. doi: 10.1371/journal.pone.0191882 (PMC5785007; doi:10.1371/journal.pone.0191882)
Supplement: S3 Table — Pairwise comparison of the 10 principal components obtained for each simulation based on the 4M1M model (4M1M#1-#3 PCs) and the concatenated (3G5U-4KSB-4M1M) trajectory containing all 9 simulations (cPCs). Subspace overlap was calculated as the root mean squared inner product (RMSIP) of every pair of the principal components, as defined in [79] and implemented in the Prody package [75]. (CSV) [file pone.0191882.s014.csv]

Root mean squared inner product of every pair of the first 10 principal components obtained for each replica of the 4M1M system and for the concatenated trajectory of all 9 replicas.
	cPC1	cPC2	cPC3	cPC4	cPC5	cPC6	cPC7	cPC8	cPC9	cPC10
4M1M #1 PC1	0.08	0.1	0.15	0.28	0.08	-0.27	0.34	0.28	-0.05	0.58
4M1M #1 PC2	0.03	-0.11	-0.31	-0.29	-0.32	0.19	0.46	0.33	0.1	-0.01
4M1M #1 PC3	-0.09	-0.03	-0.41	0.43	0.03	0.25	-0.14	-0.11	-0.04	0
4M1M #1 PC4	0.07	0	-0.1	0.17	-0.06	-0.43	0.13	0.14	-0.04	-0.17
4M1M #1 PC5	0.32	-0.28	0.07	-0.14	-0.35	0.02	-0.27	0	0.03	0.06
4M1M #1 PC6	0.58	0.03	-0.06	-0.07	0.23	0.04	-0.09	-0.13	-0.02	0.06
4M1M #1 PC7	0.04	0.24	-0.01	-0.14	-0.42	-0.1	-0.07	-0.26	-0.33	0.12
4M1M #1 PC8	0.45	0.18	-0.08	0.17	0.11	0.19	0.15	0.06	0.27	-0.18
4M1M #1 PC9	-0.21	0.22	-0.31	-0.25	0.11	-0.04	-0.11	0.05	-0.1	-0.18
4M1M #1 PC10	0.08	-0.26	-0.21	0.05	-0.19	-0.13	-0.04	-0.11	0	0.06
	cPC1	cPC2	cPC3	cPC4	cPC5	cPC6	cPC7	cPC8	cPC9	cPC10
4M1M #2 PC1	-0.54	0.11	-0.56	0.25	-0.23	0.31	0.12	0.07	-0.14	-0.1
4M1M #2 PC2	-0.08	0.04	0.36	0.47	0.14	-0.32	0.28	0.23	-0.02	0.23
4M1M #2 PC3	-0.31	-0.29	-0.06	0.2	0.46	0.01	-0.22	-0.11	-0.08	0.16
4M1M #2 PC4	-0.22	0.31	0.16	0.16	0.08	-0.02	0.01	-0.04	0.04	0.03
4M1M #2 PC5	-0.08	0.02	0.14	0.03	-0.08	0.15	-0.26	-0.39	-0.09	-0.02
4M1M #2 PC6	0.15	-0.18	-0.06	0.23	0.06	-0.05	0.01	-0.22	0.1	-0.07
4M1M #2 PC7	0.19	-0.06	-0.04	0.25	-0.06	0.07	-0.32	0.2	0.19	-0.3
4M1M #2 PC8	0.32	0.03	-0.12	0.13	-0.1	0.08	0.02	0.04	-0.03	0.31
4M1M #2 PC9	-0.26	-0.38	0.09	-0.02	-0.52	-0.28	-0.03	0.03	-0.07	0.15
4M1M #2 PC10	-0.12	-0.14	0.23	-0.18	-0.09	0.3	0.31	0.03	0.32	-0.17
	cPC1	cPC2	cPC3	cPC4	cPC5	cPC6	cPC7	cPC8	cPC9	cPC10
4M1M #3 PC1	-0.39	-0.49	-0.17	-0.47	-0.39	0.18	-0.24	0.18	-0.13	-0.1
4M1M #3 PC2	0.41	-0.04	0.31	0.15	-0.32	-0.16	-0.17	0.24	-0.09	0
4M1M #3 PC3	-0.3	-0.24	0.17	0.45	0.13	0.06	-0.16	-0.1	-0.04	0.07
4M1M #3 PC4	0.19	0.29	-0.41	0.12	-0.27	0.4	-0.07	-0.12	0.13	-0.37
4M1M #3 PC5	0.17	0.01	0.01	-0.09	0	0.12	-0.41	-0.37	-0.13	0.11
4M1M #3 PC6	-0.08	0.14	0.03	-0.2	0.32	-0.1	-0.17	0.14	0.3	-0.27
4M1M #3 PC7	-0.49	0.46	0.1	0.12	-0.15	-0.08	-0.04	0.02	-0.22	0.06
4M1M #3 PC8	0.09	0.1	0.32	-0.25	-0.11	0.06	0.28	0.01	0.07	0.05
4M1M #3 PC9	-0.08	0	0.47	0.04	-0.01	0.39	-0.02	-0.12	0.06	-0.27
4M1M #3 PC10	0.19	-0.21	0	0.05	0.05	0.13	0.13	0.04	0.27	0.04
