# Supplementary material for: The reliability of molecular dynamics simulations of the multidrug transporter P-glycoprotein in a membrane environment
Source: PLoS One. 2018 Jan 25;13(1):e0191882. doi: 10.1371/journal.pone.0191882 (PMC5785007; doi:10.1371/journal.pone.0191882)
Supplement: S4 Table — The covariance overlap between each pair of the 9 replicas and the concatenated trajectory calculated for the entire protein and the TMD coordinate subset only. The covariance overlap was calculated as defined in [80] and implemented in the Prody package [75]. This measure asses the similarity of the spaces sampled by two different trajectories and it ranges from 0, corresponding to no similarity between the fluctuations, to 1, where the fluctuations are identical. The measured covariance overlap between different replicas range between 0.1-0.2. (CSV) [file pone.0191882.s015.csv]

Covariance overlap
Total protein	3G5U #1	3G5U #2	3G5U #3	4KSB #1	4KSB #2	4KSB #3	4M1M #1	4M1M #2	4M1M #3	Concatenated
3G5U #1	1.00	0.15	0.19	0.20	0.17	0.21	0.19	0.15	0.14	0.18
3G5U #2	0.15	1.00	0.17	0.13	0.18	0.13	0.14	0.13	0.13	0.17
3G5U #3	0.19	0.17	1.00	0.18	0.21	0.19	0.19	0.18	0.14	0.19
4KSB #1	0.20	0.13	0.18	1.00	0.20	0.18	0.14	0.18	0.11	0.20
4KSB #2	0.17	0.18	0.21	0.20	1.00	0.23	0.16	0.18	0.23	0.24
4KSB #3	0.21	0.13	0.19	0.18	0.23	1.00	0.15	0.12	0.17	0.18
4M1M #1	0.19	0.14	0.19	0.14	0.16	0.15	1.00	0.17	0.16	0.13
4M1M #2	0.15	0.13	0.18	0.18	0.18	0.12	0.17	1.00	0.17	0.22
4M1M #3	0.14	0.13	0.14	0.11	0.23	0.17	0.16	0.17	1.00	0.28
TMD	3G5U #1	3G5U #2	3G5U #3	4KSB #1	4KSB #2	4KSB #3	4M1M #1	4M1M #2	4M1M #3	Concatenated
3G5U #1	1.00	0.13	0.09	0.11	0.18	0.17	0.12	0.12	0.16	0.19
3G5U #2	0.13	1.00	0.13	0.12	0.14	0.15	0.07	0.11	0.15	0.16
3G5U #3	0.09	0.13	1.00	0.15	0.17	0.16	0.10	0.14	0.19	0.15
4KSB #1	0.11	0.12	0.15	1.00	0.15	0.17	0.11	0.14	0.16	0.17
4KSB #2	0.18	0.14	0.17	0.15	1.00	0.19	0.12	0.14	0.20	0.17
4KSB #3	0.17	0.15	0.16	0.17	0.19	1.00	0.13	0.12	0.18	0.22
4M1M #1	0.12	0.07	0.10	0.11	0.12	0.13	1.00	0.10	0.11	0.16
4M1M #2	0.12	0.11	0.14	0.14	0.14	0.12	0.10	1.00	0.20	0.14
4M1M #3	0.16	0.15	0.19	0.16	0.20	0.18	0.11	0.20	1.00	0.17
